# Supplementary material for: Medium-Frequency Neuromuscular Electrical Stimulation in Critically Ill Patients Promoted Larger Functional Capacity Improvement During Recovery than Low-Frequency Neuromuscular Electrical Stimulation: Randomized Clinical Trial
Source: J Clin Med. 2025 Jul 31;14(15):5407. doi: 10.3390/jcm14155407 (PMC12347956; doi:10.3390/jcm14155407)
Supplement: Supplementary file 1 [file jcm-14-05407-s001.zip]

Archive with 1 entries (1 files):
- jcm-3779818-supplementary.pdf
